# Supplementary material for: Proprioceptive Localization of the Hand Changes When Skin Stretch around the Elbow Is Manipulated
Source: Front Psychol. 2016 Oct 21;7:1620. doi: 10.3389/fpsyg.2016.01620 (PMC5073131; doi:10.3389/fpsyg.2016.01620)
Supplement: Supplementary file 2 [file DataSheet1.ZIP]

Archive with 10 entries (7 files):
- Data/
- Data/Data_exp2.mat
- Data/Mean_endpoints_Exp1.xls
- __MACOSX/
- __MACOSX/Data/
- __MACOSX/Data/._Mean_endpoints_Exp1.xls
- Data/Mean_endpoints_Exp3.xls
- __MACOSX/Data/._Mean_endpoints_Exp3.xls
- Data/Readme.txt
- __MACOSX/Data/._Readme.txt
