# Supplementary material for: Proprioceptive Localization of the Hand Changes When Skin Stretch around the Elbow Is Manipulated
Source: Front Psychol. 2016 Oct 21;7:1620. doi: 10.3389/fpsyg.2016.01620 (PMC5073131; doi:10.3389/fpsyg.2016.01620)
Supplement: Supplementary file 2 [file DataSheet1.ZIP › Data/Mean_endpoints_Exp1.xls]

## Sheet: PP1
	Tape Inside
	Baseline		Force		Tape		Tape+Force		After
	x	z	x	z	x	z	x	z	x	z
pos1	-74.915	52.7397	-47.4334	7.75051	-32.1551	1.3122	-37.1746	-17.9765	-40.5984	-6.19095
pos2	-15.4709	-40.7867	0.765627	-71.1559	18.3666	-83.6992	9.2447	-104.862	8.9655	-107.787
pos3	-12.6563	54.763	5.61488	22.532	28.0802	15.0809	16.5645	2.24455	15.3972	0.6596
pos4	-19.2512	132.99	5.51438	100.731	21.4318	91.8601	44.3836	82.7561	25.664	83.6532
pos5	50.649	3.02022	59.004	-29.2136	84.1877	-39.9873	70.0682	-60.1311	72.3993	-64.1626
pos6	47.0698	113.424	63.1438	76.058	73.5298	71.1112	90.0497	69.4646	80.0203	66.4339
pos7	113.623	-38.1198	111.56	-71.0461	145.151	-71.0112	117.424	-94.8257	123.026	-97.8344
pos8	115.815	65.8406	113.527	27.0852	146.836	35.0785	132.78	15.7752	140.243	21.9575
pos9	100.642	141.269	107.674	115.93	134.006	113.019	130.367	106.829	130.617	113.639
pos10	155.33	60.4818	160.986	34.9405	189.538	40.889	184.26	23.6534	184.84	27.8754
	Tape Outside
	Baseline		Force		Tape		Tape+Force		After
	x	z	x	z	x	z	x	z	x	z
pos1	-54.2453	-7.56419	-56.2456	-5.77721	-38.0902	-7.6219	-39.6954	-9.95115	-40.5984	-6.19095
pos2	-4.53955	-100.515	3.22443	-93.869	8.25291	-98.9773	12.0651	-99.7677	8.9655	-107.787
pos3	-6.35706	-1.69018	-6.18954	4.46361	11.683	1.96644	12.2948	6.59394	15.3972	0.6596
pos4	-4.3726	86.3542	12.6011	94.6495	13.8277	81.8943	18.9327	83.3363	25.664	83.6532
pos5	58.9905	-57.0493	50.4308	-52.2198	64.1939	-48.6937	64.7958	-50.8195	72.3993	-64.1626
pos6	51.3899	63.268	61.0494	66.7893	71.1394	65.0168	68.5511	67.6901	80.0203	66.4339
pos7	108.007	-89.7164	108.24	-81.329	123.034	-92.9923	113.673	-94.0966	123.026	-97.8344
pos8	101.089	17.591	107.479	28.4454	130.112	17.6673	127.614	24.0968	140.243	21.9575
pos9	105.111	106.965	121.497	112.802	123.157	103.119	123.738	102.815	130.617	113.639
pos10	154.256	25.0041	165.221	22.1461	183.567	32.1834	174.212	25.5719	184.84	27.8754

## Sheet: PP2
	Tape Inside
	Baseline		Force		Tape		Tape+Force		After
	x	z	x	z	x	z	x	z	x	z
pos1	1.21753	-40.1547	4.70528	-54.8324	23.3228	-59.3885	37.3843	-83.6293	42.5494	-94.6782
pos2	67.2015	-120.384	71.0578	-144.884	83.8824	-142.147	98.6481	-166.527	109.928	-180.335
pos3	53.6158	-28.1142	69.8079	-40.0583	79.2301	-41.5142	99.77	-79.7391	106.675	-85.6781
pos4	34.6793	81.2874	66.8934	70.819	72.0946	60.5069	80.8748	37.5979	91.4887	40.4848
pos5	115.902	-76.4987	128.356	-103.15	143.044	-104.081	161.972	-120.495	164.065	-129.54
pos6	98.1835	51.7437	114.091	38.9252	133.711	27.132	150.888	-1.11332	149.07	11.5284
pos7	170.507	-102.777	177.584	-123.478	193.1	-124.405	211.357	-143.52	220.486	-158.054
pos8	163.264	-7.71713	178.212	-25.1856	193.73	-21.3848	214.499	-46.6733	223.38	-53.8352
pos9	141.075	100.947	161.464	92.2371	177.436	82.8432	201.717	61.3924	205.004	72.9476
pos10	213.323	4.45018	231.979	-4.69381	240.439	-12.8266	261.416	-36.0298	278.394	-41.0566
	Tape Outside
	Baseline		Force		Tape		Tape+Force		After
	x	z	x	z	x	z	x	z	x	z
pos1
pos2
pos3
pos4
pos5
pos6
pos7
pos8
pos9
pos10

## Sheet: PP3
	Tape Inside
	Baseline		Force		Tape		Tape+Force		After
	x	z	x	z	x	z	x	z	x	z
pos1	-108.951	12.6555	-103.068	21.827	-106.899	-8.34619	-108.173	5.78434	-95.7163	-18.2613
pos2	-53.6126	-74.9746	-63.2728	-71.0257	-58.6879	-113.613	-65.3078	-94.214	-45.0784	-124.696
pos3	-56.0453	16.7699	-55.04	15.8439	-50.2316	-14.1022	-56.2236	7.37768	-40.7273	-23.1068
pos4	-58.2314	99.6045	-55.4738	103.531	-53.4286	72.7507	-54.4871	87.4441	-45.7183	62.9372
pos5	-8.05651	-57.2593	-4.98603	-41.6186	2.65864	-74.9287	-10.2528	-61.2575	12.3072	-80.3998
pos6	-56.2418	10.6804	-0.98757	65.6051	3.10906	36.7491	-2.87716	49.0437	10.6402	26.6621
pos7	53.6677	-80.1526	40.6465	-80.3247	50.1185	-124.904	40.4563	-103.082	62.1758	-126.798
pos8	-19.1005	-38.2068	47.1434	5.28984	53.4498	-21.5148	44.3037	-4.95319	69.9239	-29.459
pos9	-6.8087	35.239	48.5143	100.466	51.4912	64.2675	45.6853	74.166	63.7014	58.3346
pos10	101.499	0.479563	96.2525	7.03281	107.15	-32.4139	96.1262	-15.6089	120.151	-39.0005
	Tape Outside
	Baseline		Force		Tape		Tape+Force		After
	x	z	x	z	x	z	x	z	x	z
pos1	-106.087	-5.20313	-113.09	-8.71861	-125.544	-7.55581	-115.409	1.23876	-95.7163	-18.2613
pos2	-50.8274	-115.291	-56.57	-115.595	-67.4865	-119.434	-62.6021	-112.405	-45.0784	-124.696
pos3	-51.8141	-4.74026	-56.9727	-17.3794	-67.3232	-13.9479	-60.9525	-12.5398	-40.7273	-23.1068
pos4	-55.9746	85.2445	-56.7285	84.5009	-66.8801	82.8309	-58.0499	82.7404	-45.7183	62.9372
pos5	9.77371	-78.5435	0.802122	-81.4609	-8.25875	-84.7446	-0.561155	-80.7565	12.3072	-80.3998
pos6	5.12708	46.6489	-1.55162	37.7412	-11.4453	43.7755	-1.95308	48.2749	10.6402	26.6621
pos7	64.7629	-115.231	47.0323	-105.176	48.7136	-126.297	53.5644	-118.318	62.1758	-126.798
pos8	69.347	-12.2088	57.8671	-18.9921	47.6162	-21.9541	50.0343	-10.905	69.9239	-29.459
pos9	58.079	82.9997	53.3598	76.2947	42.7719	74.4288	50.5893	78.9249	63.7014	58.3346
pos10	119.505	-17.0856	110.696	-27.3928	102.736	-30.7802	107.999	-15.3176	120.151	-39.0005

## Sheet: PP4
	Tape Inside
	Baseline		Force		Tape		Tape+Force		After
	x	z	x	z	x	z	x	z	x	z
pos1
pos2
pos3
pos4
pos5
pos6
pos7
pos8
pos9
pos10
	Tape Outside
	Baseline		Force		Tape		Tape+Force		After
	x	z	x	z	x	z	x	z	x	z
pos1	-72.0827	38.2792	-76.5997	4.67969	-82.455	13.3334	-77.5893	7.81707	-69.3143	-2.4972
pos2	-24.7193	-51.6195	-32.8236	-63.9787	-38.7679	-82.4117	-36.7392	-88.1448	-30.321	-95.6891
pos3	-25.9784	33.5668	-25.1131	3.71609	-33.7243	9.24347	-23.4079	1.23163	-18.2122	-4.04758
pos4	-22.2665	93.7047	-12.8965	77.6988	-20.7142	82.8827	-13.3595	66.484	-10.5343	59.1004
pos5	18.8122	-7.04427	22.8505	-39.2981	12.7048	-42.762	19.4248	-56.2118	22.5671	-57.8945
pos6	21.8939	66.7021	40.3026	43.9473	28.9875	55.469	35.7251	29.3717	37.2675	32.5857
pos7	58.5609	-48.9738	64.4982	-76.7642	56.7052	-87.6715	61.1903	-93.0925	66.5019	-95.836
pos8	63.8522	28.4255	78.0321	0.213555	66.746	4.65626	75.3865	-9.96431	73.6892	-8.51538
pos9	76.7612	78.5536	98.2614	69.4382	80.0508	71.6673	90.006	66.4742	89.2704	60.395
pos10	110.977	27.7518	121.769	-1.55887	117.008	3.07679	122.676	-12.0933	121.95	-7.77071

## Sheet: PP5
	Tape Inside
	Baseline		Force		Tape		Tape+Force		After
	x	z	x	z	x	z	x	z	x	z
pos1	-94.5096	7.72654	-69.3293	-1.66932	-67.985	-15.834	-53.2043	-31.1359	-66.983	-25.5689
pos2	-41.7271	-72.6641	-16.5031	-69.3458	-16.3822	-95.0392	4.75307	-86.9845	-7.02043	-94.7741
pos3	-48.1361	4.48759	-4.44284	-2.34333	-10.646	-14.3404	5.37289	-22.8151	-1.42207	-24.8731
pos4	-39.6442	86.5073	-3.75163	79.6399	-12.4178	72.3983	3.22114	49.3563	-7.29588	58.1575
pos5	13.2975	-40.8425	48.3757	-45.0931	42.8028	-61.0089	63.4392	-60.8575	49.3809	-66.4561
pos6	13.874	58.1885	62.1949	46.246	51.1019	37.2061	70.2699	23.6582	62.7429	28.9122
pos7	67.3541	-60.8548	97.9103	-79.4277	95.0661	-86.4963	117.864	-83.0973	99.0478	-90.7397
pos8	72.3608	10.1965	112.1	7.47332	108.666	-5.85189	121.892	-9.7381	113.428	-14.6237
pos9	70.8232	88.6752	107.63	83.5524	110.194	71.2201	128.181	59.693	113.617	56.8069
pos10	105.59	21.7113	159.358	24.3741	153.589	-3.85268	176.663	1.8127	156.728	-12.0303
	Tape Outside
	Baseline		Force		Tape		Tape+Force		After
	x	z	x	z	x	z	x	z	x	z
pos1	-56.8707	-14.4734	-52.0838	-36.0469	-55.3182	-28.9534	-40.5126	-24.3509	-66.983	-25.5689
pos2	-2.56833	-83.0231	9.42688	-100.678	-0.79804	-95.8065	10.9766	-93.3115	-7.02043	-94.7741
pos3	-7.65383	-3.52098	6.25091	-25.8067	-1.14829	-25.9255	10.1081	-16.3442	-1.42207	-24.8731
pos4	-7.29776	71.4464	9.06296	62.5944	-0.595725	59.2078	9.07852	66.611	-7.29588	58.1575
pos5	52.8799	-46.6306	63.9245	-70.3208	61.932	-68.0321	63.9911	-59.237	49.3809	-66.4561
pos6	47.629	49.0371	67.4429	36.4193	57.8376	34.1227	68.749	47.8529	62.7429	28.9122
pos7	100.243	-78.2761	110.249	-91.2583	105.85	-83.6206	120.027	-86.4527	99.0478	-90.7397
pos8	105.521	9.75342	116.232	-2.88342	111.494	-2.07028	129.397	2.83347	113.428	-14.6237
pos9	101.308	83.2729	122.707	72.6462	110.416	68.6314	126.447	77.9948	113.617	56.8069
pos10	130.015	19.4006	172.222	11.8232	163.041	3.52025	177.247	18.8754	156.728	-12.0303

## Sheet: PP6
	Tape Inside
	Baseline		Force		Tape		Tape+Force		After
	x	z	x	z	x	z	x	z	x	z
pos1	-95.0806	32.0911	-107.193	38.2262	-103.542	22.7543	-104.819	38.0081	-107.023	41.426
pos2	-42.297	-64.1228	-53.5439	-66.6652	-46.3141	-75.3094	-52.4401	-66.7674	-57.5761	-68.9772
pos3	-44.9944	30.0108	-50.9288	46.5927	-48.134	20.4175	-53.9205	30.623	-58.5553	33.883
pos4	-38.0741	118.983	-47.2864	125.845	-37.8837	118.601	-43.346	121.422	-45.2475	121.159
pos5	6.60654	-29.4801	3.21457	-26.4993	5.98681	-42.0398	1.33354	-37.0519	-1.7669	-32.3383
pos6	11.9146	84.1689	5.22759	90.1167	15.5684	83.0423	15.8569	81.2283	7.06091	88.9396
pos7	65.6989	-70.0849	54.0836	-74.0333	67.2402	-82.769	56.7699	-77.9169	52.7518	-75.5257
pos8	66.4393	29.3937	59.9053	31.0273	72.6112	21.2947	67.3292	25.6309	62.6845	29.1779
pos9	61.5575	116.992	65.6688	123.083	76.1434	115.209	77.9047	114.821	66.6306	116.451
pos10	112.149	31.9436	115.871	33.9535	125.132	23.2228	125.939	24.656	114.987	29.5192
	Tape Outside
	Baseline		Force		Tape		Tape+Force		After
	x	z	x	z	x	z	x	z	x	z
pos1	-97.6971	50.4069	-104.234	33.3977	-90.8484	27.3628	-97.7143	20.9964	-107.023	41.426
pos2	-41.5377	-36.9666	-45.813	-60.3876	-32.1927	-63.6358	-38.0776	-70.267	-57.5761	-68.9772
pos3	-53.2636	48.1877	-52.0592	30.4245	-40.1742	35.4986	-39.8751	24.8842	-58.5553	33.883
pos4	-54.9704	129.6	-54.8381	126.737	-43.101	132.151	-39.4712	123.014	-45.2475	121.159
pos5	9.46631	-2.85358	10.6387	-19.9673	24.6306	-20.1471	12.7302	-32.2787	-1.7669	-32.3383
pos6	-2.8654	103.456	6.63397	96.1326	20.1521	98.9595	18.5866	97.9599	7.06091	88.9396
pos7	63.9668	-38.3637	73.9141	-58.3541	79.97	-53.2063	85.3906	-66.4687	52.7518	-75.5257
pos8	54.9025	57.133	68.4488	44.4432	76.8743	50.2793	79.3199	37.943	62.6845	29.1779
pos9	46.1598	137.327	56.9011	137.254	72.1348	139.529	73.9642	131.956	66.6306	116.451
pos10	103.227	64.5434	117.07	47.8149	125.273	53.8309	137.936	43.3586	114.987	29.5192

## Sheet: PP7
	Tape Inside
	Baseline		Force		Tape		Tape+Force		After
	x	z	x	z	x	z	x	z	x	z
pos1	-111.142	46.6569	-111.993	58.1325	-101.893	95.8969	-101.259	72.0202	-113.577	87.577
pos2	-67.9537	-21.6645	-66.142	-28.5829	-65.1746	2.6723	-63.062	-8.76024	-66.5911	-0.996239
pos3	-71.4827	53.7968	-59.2316	56.3326	-58.8773	84.26	-48.7461	72.4159	-56.1923	79.8502
pos4	-57.9028	129.641	-49.8055	139.421	-47.0536	170.771	-33.7928	152.206	-49.3091	165.949
pos5	-20.2399	3.03116	-13.4672	-4.94249	-14.3911	24.4603	-5.68644	9.49984	-9.40844	28.75
pos6	-9.31057	102.986	-0.970294	103.298	0.682443	132.802	11.7247	120.706	-3.13543	141.325
pos7	32.7559	-27.1391	30.2104	-27.815	43.8463	-9.758	49.4752	-18.4473	47.5794	-8.07803
pos8	31.8348	46.8527	45.5059	48.2983	48.1555	81.7589	50.7726	66.3365	47.3327	85.925
pos9	35.8696	121.826	57.2551	133.157	55.8665	172.558	58.7698	142.945	55.458	166.248
pos10	83.3021	60.9582	89.4057	63.3426	100.949	88.1309	110.034	67.6798	100.087	86.504
	Tape Outside
	Baseline		Force		Tape		Tape+Force		After
	x	z	x	z	x	z	x	z	x	z
pos1	-80.8457	43.0147	-124.173	40.1127	-101.363	18.8012	-103.159	19.5513	-113.577	87.577
pos2	-35.4549	-7.12478	-82.7907	-10.1552	-62.9509	-30.7674	-60.2131	-32.1365	-66.5911	-0.996239
pos3	-44.9742	50.9662	-87.1167	39.7845	-57.299	22.0066	-66.1017	21.3905	-56.1923	79.8502
pos4	-35.6058	86.4487	-83.4423	84.1931	-53.7137	70.7246	-63.4676	73.6349	-49.3091	165.949
pos5	5.38427	16.4848	-42.8722	5.78877	-26.5046	-19.9984	-13.2732	-8.04594	-9.40844	28.75
pos6	-5.35372	75.7134	-41.5697	70.7074	-16.1434	59.3673	-16.3157	55.6303	-3.13543	141.325
pos7	43.0943	-3.68118	3.2422	-7.28993	21.1616	-39.19	26.5671	-30.733	47.5794	-8.07803
pos8	32.8649	50.8346	2.87543	40.7171	22.8836	23.6265	24.597	26.0527	47.3327	85.925
pos9	27.7858	85.8584	0.069623	84.2866	29.3363	72.8028	23.0536	77.865	55.458	166.248
pos10	66.013	57.4624	38.2074	46.454	67.1063	22.6653	67.6711	19.5402	100.087	86.504

## Sheet: PP8
	Tape Inside
	Baseline		Force		Tape		Tape+Force		After
	x	z	x	z	x	z	x	z	x	z
pos1	-72.4711	-41.8097	-73.2169	-54.1423	-71.7949	-59.9379	-62.9603	-80.6861	-72.786	-44.8745
pos2	-15.4055	-133.766	-21.6671	-134.933	-22.5372	-156.597	-11.387	-161.03	-14.3782	-115.533
pos3	-16.8575	-41.422	-15.5515	-66.6295	-10.2438	-62.6277	-0.83881	-77.8986	-6.94459	-36.3308
pos4	-9.14237	55.8177	5.87198	46.6348	-3.79548	43.2719	8.92314	24.892	1.19397	63.6507
pos5	37.8518	-99.8391	36.8458	-106.965	34.3425	-121.581	46.4869	-132.913	57.3076	-76.446
pos6	42.2379	26.536	55.4337	3.32678	58.5214	12.0732	64.6008	-9.54169	65.8482	49.7863
pos7	87.3527	-134.176	86.39	-134.524	80.6544	-152.085	94.3472	-167.198	105.352	-118.102
pos8	86.8611	-30.0924	98.5465	-53.1756	94.1769	-56.743	103.31	-82.4419	114.837	-26.4781
pos9	93.8036	63.7118	105.957	45.7962	113.617	53.3321	121.826	25.0511	119.211	82.2519
pos10	143.001	-38.0707	143.283	-55.5308	150.153	-45.6612	159.519	-66.7487	173.792	-13.7846
	Tape Outside
	Baseline		Force		Tape		Tape+Force		After
	x	z	x	z	x	z	x	z	x	z
pos1	-71.8717	-56.9761	-78.899	-78.5701	-85.6457	-58.0764	-82.9273	-65.5948	-72.786	-44.8745
pos2	-0.60103	-136.914	-17.2967	-161.471	-26.7577	-149.009	-23.8238	-158.393	-14.3782	-115.533
pos3	-8.31514	-60.6923	-16.4167	-78.7941	-25.7847	-57.8036	-28.0837	-64.443	-6.94459	-36.3308
pos4	-7.12469	35.3312	-16.0984	32.9586	-15.5446	49.1714	-16.9165	38.0662	1.19397	63.6507
pos5	44.8196	-109.172	34.5509	-133.605	30.9697	-114.532	27.3373	-128.442	57.3076	-76.446
pos6	57.4228	13.1454	48.5289	-9.54122	39.5063	16.495	47.844	-7.03179	65.8482	49.7863
pos7	103.073	-139.566	86.3653	-160.71	82.759	-139.356	87.1076	-159.563	105.352	-118.102
pos8	110.936	-43.7404	96.4752	-70.1878	91.4776	-41.5355	98.8231	-54.562	114.837	-26.4781
pos9	105.443	50.8019	95.805	37.7923	95.0201	56.1744	99.6493	42.2859	119.211	82.2519
pos10	154.573	-34.6142	148.975	-61.371	142.29	-33.3478	152.406	-54.4656	173.792	-13.7846

## Sheet: PP9
	Tape Inside
	Baseline		Force		Tape		Tape+Force		After
	x	z	x	z	x	z	x	z	x	z
pos1	-110.951	41.9257	-122.273	52.165	-123.777	41.9615	-120.789	23.875	-126.708	16.6265
pos2	-73.3647	-41.2364	-80.6077	-35.2944	-66.8448	-40.2223	-81.1389	-55.1325	-84.0832	-58.1828
pos3	-69.9251	32.0194	-69.6491	48.0106	-66.2343	36.0406	-74.4884	14.5753	-73.7692	8.53957
pos4	-64.2593	102.948	-61.5052	127.946	-58.4417	106.975	-68.5737	74.8302	-66.7453	85.5353
pos5	-19.817	-16.9277	-29.6122	-4.82971	-1.84175	-10.7463	-32.0441	-34.7423	-25.655	-33.7057
pos6	-10.9398	69.466	-13.5294	96.9617	0.14315	70.295	-11.1838	49.3294	-12.6677	48.0985
pos7	31.9805	-46.6768	12.9888	-38.3996	45.3315	-42.233	8.96129	-58.6082	12.6712	-60.5986
pos8	30.3034	29.5514	34.0774	44.3442	56.4959	33.3884	33.6062	11.6553	28.2277	13.6844
pos9	43.3426	102.187	54.9116	118.894	59.3461	109.715	50.838	86.5171	42.4689	75.6606
pos10	80.932	25.9719	91.8879	42.7393	108.286	39.7941	85.5629	13.9839	73.387	8.63265
	Tape Outside
	Baseline		Force		Tape		Tape+Force		After
	x	z	x	z	x	z	x	z	x	z
pos1	-85.393	-4.50878	-83.851	-8.8458	-68.2221	-6.67986	-87.272	-10.4944	-126.708	16.6265
pos2	-38.6022	-85.0148	-46.0666	-84.5865	-29.9107	-79.0339	-46.0049	-84.8758	-84.0832	-58.1828
pos3	-46.5783	-6.72351	-42.5594	-8.1282	-34.5997	-5.27329	-31.1408	-13.4414	-73.7692	8.53957
pos4	-40.9186	57.3012	-29.526	51.3939	-25.6465	68.2956	-27.6713	57.146	-66.7453	85.5353
pos5	2.35598	-61.4835	-1.92347	-56.2911	19.6989	-48.9989	3.95617	-56.2755	-25.655	-33.7057
pos6	14.006	27.9978	18.7772	23.0682	30.3627	34.2647	20.3693	35.929	-12.6677	48.0985
pos7	45.8326	-90.7683	36.811	-86.2038	64.2396	-78.9951	52.2683	-91.084	12.6712	-60.5986
pos8	52.7744	-5.19358	57.2936	-8.05098	71.5003	2.83262	63.9238	-13.2105	28.2277	13.6844
pos9	62.9937	63.0505	69.5058	61.6839	74.4536	69.2247	81.5951	69.5934	42.4689	75.6606
pos10	98.866	-8.74283	104.276	-11.151	116.34	-1.96043	108.186	-6.64741	73.387	8.63265

## Sheet: PP10
	Tape Inside
	Baseline		Force		Tape		Tape+Force		After
	x	z	x	z	x	z	x	z	x	z
pos1	-106.155	0.56878	-93.0401	-5.57948	-82.9858	2.73358	-96.0301	-21.5319	-113.472	-16.7536
pos2	-70.0961	-87.2164	-55.82	-79.7325	-48.0998	-83.5604	-62.0516	-109.507	-72.9185	-99.7207
pos3	-52.9574	-7.92165	-51.5344	-5.99421	-31.1074	-6.10811	-39.1911	-22.1186	-62.1877	-22.8016
pos4	-32.9815	63.4113	-27.8352	62.8998	-16.4046	67.4812	-29.1534	67.2215	-44.5048	53.7102
pos5	-20.1399	-66.0618	-5.50101	-61.281	7.40323	-60.3893	-5.45183	-84.4351	-20.7123	-76.5042
pos6	11.7834	34.4866	11.8237	34.1732	27.2942	41.569	22.987	27.1624	-1.40385	22.9745
pos7	33.5666	-103.935	41.3647	-99.3254	56.5912	-88.1531	42.2132	-122.869	25.1554	-112.988
pos8	50.1516	-17.3474	51.0378	-18.4225	70.5908	-17.0571	56.0094	-31.7683	40.7235	-43.5582
pos9	66.1779	64.5605	69.1292	62.7832	78.7103	71.5329	75.2353	65.6108	52.3417	56.0301
pos10	97.5258	-14.339	106.647	-18.3441	113.157	-17.0273	112.326	-32.2009	93.0093	-38.4102
	Tape Outside
	Baseline		Force		Tape		Tape+Force		After
	x	z	x	z	x	z	x	z	x	z
pos1	-92.8739	1.79269	-75.1046	-0.99866	-86.3351	4.38125	-75.5459	8.10361	-113.472	-16.7536
pos2	-47.4051	-65.3724	-29.8038	-56.998	-41.5805	-71.6933	-38.764	-60.1426	-72.9185	-99.7207
pos3	-50.8074	-6.63434	-26.9216	0.82941	-36.5279	-7.26945	-33.9051	2.63509	-62.1877	-22.8016
pos4	-33.3813	66.8507	-25.4938	70.1462	-22.457	74.6209	-15.7167	78.5696	-44.5048	53.7102
pos5	-4.36493	-54.3714	14.8749	-46.8703	14.7259	-51.7241	12.8024	-39.7609	-20.7123	-76.5042
pos6	18.3319	40.0486	20.5755	45.6438	18.5373	44.9692	20.4802	53.4281	-1.40385	22.9745
pos7	36.4453	-75.4156	59.9188	-56.1944	61.707	-83.3842	52.3868	-66.6408	25.1554	-112.988
pos8	56.7307	-12.7067	65.919	5.41551	69.0815	5.33275	62.8705	4.83856	40.7235	-43.5582
pos9	64.7769	65.4289	60.4587	75.3263	82.1818	89.0813	72.3577	79.8491	52.3417	56.0301
pos10	102.344	-22.2997	101.825	-2.0243	122.292	-5.77898	102.521	7.07342	93.0093	-38.4102

[truncated: 6 more sheets: PP11, PP12, PP13, PP14, PP15, PP16]
