# Supplementary material for: Proprioceptive Localization of the Hand Changes When Skin Stretch around the Elbow Is Manipulated
Source: Front Psychol. 2016 Oct 21;7:1620. doi: 10.3389/fpsyg.2016.01620 (PMC5073131; doi:10.3389/fpsyg.2016.01620)
Supplement: Supplementary file 2 [file DataSheet1.ZIP › Data/Mean_endpoints_Exp3.xls]

## Sheet: pp1
	Session Tape Inside Full				Session Tape Inside light				Session Tape Outside Full
	no tape		tape		no tape		tape		no tape		tape
	x	z	x	z	x	z	x	z	x	z	x	z
pos1	-109.827	2.7839	-124.969	-6.97898	-115.031	8.90189	-120.261	33.5345	-124.032	30.6788	-147.882	0.7818
pos2	-46.4173	-86.7382	-50.9088	-110.857	-52.1902	-111.703	-52.9783	-110.475	-48.0618	-100.644	-80.054	-129.162
pos3	-52.6523	9.5697	-56.9798	3.32833	-55.3788	7.84649	-48.8097	18.6722	-59.8957	27.273	-86.4347	-6.52535
pos4	-50.5639	111.229	-54.1183	120.293	-47.0781	135.171	-49.0919	151.339	-65.994	147.777	-79.2759	137.311
pos5	15.2889	-40.9032	15.2725	-71.2997	10.6258	-62.2449	19.6758	-60.1142	13.6389	-54.9642	-6.28538	-90.8382
pos6	12.1576	67.7797	10.8342	82.4117	10.9031	92.6903	20.6574	103.325	18.8449	98.7304	-10.4776	83.3478
pos7	71.3017	-73.4963	75.6169	-110.393	74.3776	-109.67	82.1012	-118.292	83.1941	-100.65	60.2914	-133.526
pos8	73.8427	16.0738	73.9979	9.89356	74.3929	16.6747	98.0554	22.1203	87.6033	28.9914	64.613	-20.4567
pos9	77.3399	112.84	72.3931	126.402	78.8907	134.797	92.7259	157.005	81.0146	147.537	56.5692	139.788
pos10	139.296	26.2341	136.358	4.20326	140.917	8.26032	156.456	20.1125	145.084	13.3629	129.214	-14.8526

## Sheet: pp2
	Session Tape Inside Full				Session Tape Inside light				Session Tape Outside Full
	no tape		tape		no tape		tape		no tape		tape
	x	z	x	z	x	z	x	z	x	z	x	z
pos1	-100.489	14.5943	-103.112	4.67668	-125.634	-0.345025	-130.619	2.46208	-105.575	6.40392	-105.442	5.43939
pos2	-50.4596	-74.718	-49.7944	-85.0768	-70.9194	-100.725	-71.2171	-98.0631	-51.415	-88.8397	-56.8064	-79.8947
pos3	-47.8013	12.0552	-49.5274	6.75699	-72.052	0.319168	-80.8762	1.72561	-54.8455	8.80447	-59.5174	2.92151
pos4	-49.6213	97.4257	-53.8148	98.0321	-72.9798	96.4713	-75.8925	103.287	-61.5498	99.1281	-63.8003	94.4883
pos5	0.381441	-46.8464	2.57565	-49.7165	-7.21649	-70.0798	-16.652	-65.8195	2.03474	-45.8528	-4.46438	-46.9291
pos6	0.968264	63.2032	2.29009	65.852	-6.16493	52.3156	-12.4154	55.7238	-2.69528	62.9586	-2.9297	59.1747
pos7	61.2844	-87.7771	56.9331	-87.9627	54.0276	-116.941	47.854	-105.504	55.8008	-87.4879	50.0595	-81.2361
pos8	63.2313	4.52099	62.5586	6.6879	56.9717	-13.0511	47.2686	-6.48305	56.3071	6.48297	55.1724	6.33532
pos9	61.7209	92.4036	59.9308	95.0658	53.0164	84.6392	49.0094	94.6214	50.8098	93.9862	47.8191	90.8556
pos10	112.23	8.76503	117.221	5.81621	116.956	-6.18792	109.19	-4.11395	106.651	10.7515	102.254	10.2273

## Sheet: pp3
	Session Tape Inside Full				Session Tape Inside light				Session Tape Outside Full
	no tape		tape		no tape		tape		no tape		tape
	x	z	x	z	x	z	x	z	x	z	x	z
pos1	-67.2067	-34.8106	-57.092	-38.0145	-57.3609	-43.3228	-43.1101	-45.2678	-63.6901	-22.0749	-73.1268	-27.1079
pos2	-7.94166	-133.406	8.43506	-145.273	12.1975	-140.584	20.8008	-143.266	-11.4506	-100.456	-12.9237	-117.59
pos3	-13.522	-45.8619	-1.82418	-48.183	-0.472928	-35.5782	15.4985	-52.6166	-11.5367	-23.9294	-25.0101	-37.8604
pos4	-14.3292	69.1579	-0.308507	65.3931	-4.68259	73.157	10.7871	59.7759	-12.4231	61.6574	-19.7572	61.1006
pos5	45.0089	-112.816	60.9363	-118.877	61.7358	-102.099	79.6603	-115.068	39.2794	-80.9934	30.4527	-97.0354
pos6	41.7302	19.4344	61.0376	16.0483	52.1087	33.9396	70.0289	21.0605	41.128	25.0514	32.1198	30.4037
pos7	100.787	-145.257	118.788	-155.57	121.286	-140.058	132.95	-140.182	94.4082	-110.556	80.0486	-123.753
pos8	95.8912	-46.757	116.417	-42.0031	112.099	-35.2099	130.619	-45.8201	92.3842	-24.0537	82.2706	-33.4325
pos9	95.3833	63.8099	117.268	62.2684	104.831	75.0203	118.701	63.3487	87.3201	66.539	85.0676	61.7238
pos10	151.085	-42.9186	166.789	-41.8284	162.747	-24.6129	172.542	-29.7529	141.893	-22.1602	131.439	-30.8388

## Sheet: pp4
	Session Tape Inside Full				Session Tape Inside light				Session Tape Outside Full
	no tape		tape		no tape		tape		no tape		tape
	x	z	x	z	x	z	x	z	x	z	x	z
pos1	-91.6222	20.8457	-90.0055	19.3297	-93.2674	38.984	-100.13	39.3266	-105.842	21.2172	-94.4497	39.3685
pos2	-43.2037	-71.9342	-42.0714	-68.7279	-40.0048	-51.7195	-53.3269	-46.8368	-49.6201	-77.2488	-44.7111	-51.9692
pos3	-43.0116	22.2199	-44.5711	16.5423	-42.424	39.8588	-59.7482	42.1564	-56.6708	28.5103	-49.6349	44.3952
pos4	-36.7656	105.322	-36.4324	98.4189	-45.2935	125.889	-52.1198	122.136	-53.7228	124.672	-54.0346	141.556
pos5	12.8743	-33.9804	12.1614	-36.178	13.602	-11.9042	-4.39079	-10.1571	5.03129	-33.5195	9.07867	-7.01538
pos6	16.07	79.749	6.67077	70.1036	6.5879	97.4436	-9.05066	91.9044	-2.52164	89.9362	3.92759	108.557
pos7	67.1731	-71.5089	58.0794	-69.1544	64.3195	-54.5112	49.7429	-48.4808	59.2892	-67.7201	62.8378	-46.9029
pos8	70.2631	25.4994	61.5229	18.5672	62.8208	44.2159	45.3882	40.8891	53.8119	33.0871	57.357	56.5072
pos9	64.4058	111.838	57.3322	98.0784	54.0809	128.387	37.189	121.239	50.121	130.129	48.3017	149.647
pos10	121.68	25.7976	108.634	15.9676	112.717	45.7499	88.8784	43.2406	110.401	36.7625	104.757	59.3521

## Sheet: pp5
	Session Tape Inside Full				Session Tape Inside light				Session Tape Outside Full
	no tape		tape		no tape		tape		no tape		tape
	x	z	x	z	x	z	x	z	x	z	x	z
pos1	-85.303	-27.5087	-81.3126	-37.8515	-72.8856	-33.6273	-60.0529	-40.6064	-80.729	-28.5443	-72.548	-36.4319
pos2	-43.0786	-119.359	-21.1844	-131.8	-15.246	-122.647	-0.704299	-129.511	-29.6324	-121.476	-26.8477	-137.829
pos3	-40.1084	-24.907	-24.3921	-37.6156	-24.6653	-27.5682	-2.44566	-40.6696	-24.3674	-20.7872	-15.1739	-45.5099
pos4	-38.1789	62.2384	-28.0784	57.6178	-26.2463	57.3431	-7.48217	48.3927	-21.1404	61.1337	-15.718	50.0788
pos5	11.8855	-82.2911	35.14	-97.6381	38.9154	-89.5081	63.9724	-94.2129	27.4642	-89.5772	33.9888	-103.375
pos6	11.2749	31.946	25.918	24.6749	34.1375	22.224	52.2191	17.973	29.6994	26.6172	34.7796	10.6494
pos7	71.4864	-118.193	97.8329	-126.275	99.2693	-113.893	122.169	-126.188	84.5916	-122.944	91.5014	-138.419
pos8	70.4182	-23.8326	91.1411	-23.6943	98.1296	-22.157	119.981	-31.7184	91.4416	-29.4449	93.7236	-35.0208
pos9	57.9185	75.2767	78.7397	66.4709	85.1979	59.8612	109.255	57.3796	85.4238	60.8002	88.771	48.6938
pos10	119.894	-6.21772	141.573	-13.6434	147.143	-17.0946	177.98	-20.1837	147.874	-22.0964	151.013	-39.4773

## Sheet: pp6
	Session Tape Inside Full				Session Tape Inside light				Session Tape Outside Full
	no tape		tape		no tape		tape		no tape		tape
	x	z	x	z	x	z	x	z	x	z	x	z
pos1	-94.5311	13.228	-94.2657	-1.4036	-103.022	-24.5656	-103.003	-34.3577	-113.606	-28.6291	-116.013	-61.1469
pos2	-56.3857	-56.4553	-53.98	-92.6509	-52.1028	-117.176	-52.4824	-123.732	-76.4324	-141.925	-60.6643	-171.398
pos3	-51.2814	15.3582	-40.0793	-5.68149	-44.9	-25.3489	-47.2232	-38.7983	-66.3334	-47.1853	-57.3241	-75.8007
pos4	-31.8289	88.7617	-18.9144	70.5335	-36.8768	70.0379	-36.1074	55.266	-29.1804	53.8798	-21.4393	32.3201
pos5	-7.4744	-44.2531	3.10278	-67.9811	9.57188	-87.4048	15.0012	-95.1418	-8.9212	-116.51	6.1197	-141.481
pos6	10.0432	57.8879	23.2382	39.9397	16.7475	37.6131	16.8856	17.5719	18.756	5.28446	26.225	-16.1014
pos7	27.5843	-82.9693	47.5278	-112.38	69.1004	-123.634	75.2104	-124.619	46.3619	-151.825	62.9187	-181.48
pos8	47.8275	-1.57153	62.4199	-16.3229	72.1809	-25.4722	73.2516	-36.5186	72.2004	-62.0555	78.3125	-92.2262
pos9	60.8686	81.153	79.6209	67.1427	71.7426	80.3069	72.5546	59.6859	81.8956	41.5863	87.5807	18.5353
pos10	97.6774	-1.12654	115.655	-20.3601	123.939	-22.537	132.501	-31.5161	125.189	-61.1402	144.93	-88.204

## Sheet: pp7
	Session Tape Inside Full				Session Tape Inside light				Session Tape Outside Full
	no tape		tape		no tape		tape		no tape		tape
	x	z	x	z	x	z	x	z	x	z	x	z
pos1	-95.654	10.2588	-99.3063	-9.28822	-114.156	21.6377	-91.6129	15.6033	-94.0948	22.1054	-91.1526	5.60278
pos2	-47.3133	-73.9852	-40.8889	-104.036	-56.6755	-63.6354	-35.8716	-68.1879	-40.5508	-62.1287	-33.9692	-80.2698
pos3	-42.6411	8.40467	-42.3519	-4.11525	-56.3973	17.0554	-40.7119	21.232	-42.4291	26.0453	-37.083	15.5895
pos4	-38.9667	102.047	-37.1108	90.7813	-58.3064	102.44	-42.4436	103.407	-48.1794	112.927	-44.4547	110.843
pos5	6.24601	-40.3392	19.8335	-66.6109	-5.51863	-31.7825	14.2254	-40.6363	12.8129	-25.1488	18.9033	-45.2714
pos6	13.9048	63.8821	23.8886	44.7541	-4.91984	72.9744	10.734	67.1387	7.13703	78.9462	11.8373	77.9909
pos7	49.2661	-69.7298	79.2225	-107.606	47.3038	-71.0989	71.2322	-69.6667	62.1306	-57.0078	72.5681	-78.1001
pos8	67.0579	15.6259	81.4968	-0.628106	50.9481	18.1002	66.8361	13.4267	60.4039	35.9764	71.4283	22.4492
pos9	70.8144	105.822	77.8574	103.631	52.8903	119.181	65.8217	111.62	53.8921	121.701	65.7032	122.142
pos10	117.186	17.7369	138.062	-6.54682	101.452	17.5756	126.098	23.5266	107.439	39.6947	124.098	27.0341

## Sheet: pp8
	Session Tape Inside Full				Session Tape Inside light				Session Tape Outside Full
	no tape		tape		no tape		tape		no tape		tape
	x	z	x	z	x	z	x	z	x	z	x	z
pos1	-77.1685	31.3406	-68.3324	20.9505	-82.5007	-13.9633	-75.5416	-6.38927	-83.6031	-4.01208	-84.7717	0.0808876
pos2	-31.2654	-55.038	-23.8887	-65.8187	-37.7798	-103.603	-27.5177	-89.7512	-32.0632	-86.7701	-37.7759	-87.9199
pos3	-25.7944	36.9666	-22.0427	21.874	-37.5429	-20.5631	-29.2218	-10.4323	-35.5777	-0.387354	-38.4826	3.90549
pos4	-22.0504	115.411	-12.8059	100.815	-34.1838	53.6695	-22.3889	64.781	-32.4567	86.8783	-40.2224	82.4612
pos5	19.5887	-20.0257	28.9585	-31.5482	13.1524	-66.7928	23.3891	-58.5635	17.2806	-48.8452	6.98716	-48.0568
pos6	23.8103	81.7408	32.9625	68.8928	10.7909	24.7209	22.6921	34.4857	14.7653	53.4209	9.83436	56.3796
pos7	66.1086	-54.2555	77.5283	-65.2636	58.8609	-101.847	74.9456	-93.0286	67.9794	-83.0688	64.3207	-85.2949
pos8	69.951	33.0614	77.7112	22.7307	57.2245	-18.7621	70.8009	-8.19246	64.1709	4.33492	59.5267	2.74889
pos9	72.7021	114.724	82.3948	104.913	58.2995	60.9141	72.4508	68.5309	65.9978	93.2549	57.6837	95.1526
pos10	117.496	31.862	122.374	17.7645	105.469	-15.2353	116.897	-3.1194	112.182	6.98363	106.359	6.19096

## Sheet: pp9
	Session Tape Inside Full				Session Tape Inside light				Session Tape Outside Full
	no tape		tape		no tape		tape		no tape		tape
	x	z	x	z	x	z	x	z	x	z	x	z
pos1	-84.6846	37.0004	-95.2518	33.0036	-92.435	34.575	-85.9557	17.3964	-91.3794	28.8678	-105.974	48.8579
pos2	-42.4406	-43.5351	-49.8516	-46.0017	-50.6181	-56.0152	-40.7702	-75.1766	-49.2173	-44.7154	-67.8752	-44.9814
pos3	-39.3438	44.1928	-41.425	33.9771	-40.8319	32.0591	-36.8991	16.5307	-45.9743	28.2896	-53.2437	56.1311
pos4	-31.0091	118.837	-37.1157	121.636	-34.6184	115.38	-30.3523	110.523	-40.9183	105.016	-46.221	120.837
pos5	9.9195	-6.07403	1.69177	-13.4929	6.81336	-21.7906	11.3084	-37.0674	-3.15216	-22.75	-10.7764	-5.1806
pos6	16.3191	84.8962	10.1243	94.5559	16.2186	78.1737	16.8469	76.2498	6.41301	69.4651	-0.424814	96.5341
pos7	58.4277	-44.2879	50.1365	-50.6081	56.8353	-61.5815	60.5824	-81.038	42.8215	-57.5196	35.2211	-47.9971
pos8	53.4941	42.7369	56.873	34.9146	62.729	29.1021	66.8188	18.4249	47.0162	23.5776	41.4823	44.3802
pos9	57.4163	116.057	56.2649	120.403	62.1451	114.542	65.9179	106.371	48.5324	97.6761	46.0794	125.718
pos10	98.7471	40.2714	102.589	34.0264	107.903	26.6056	113.942	10.3207	91.4541	16.3937	86.6288	39.8979

## Sheet: pp10
	Session Tape Inside Full				Session Tape Inside light				Session Tape Outside Full
	no tape		tape		no tape		tape		no tape		tape
	x	z	x	z	x	z	x	z	x	z	x	z
pos1	-116.216	59.21	-109.03	57.7838	-100.325	40.3269	-78.8546	60.7307	-117.728	35.2701	-114.61	61.3709
pos2	-74.1034	-28.3353	-63.8486	-26.0988	-52.658	-51.2569	-40.0729	-14.7931	-69.7417	-53.8132	-73.9471	-28.6701
pos3	-67.754	52.4975	-65.4013	55.7082	-50.2027	37.7331	-33.7016	57.3971	-68.5336	28.3773	-67.718	56.94
pos4	-61.649	120.688	-57.0037	112.416	-46.7501	110.583	-30.0813	112.765	-55.4261	103.062	-55.6121	115.023
pos5	-27.8641	-3.04389	-19.659	7.32734	6.63504	-18.5586	4.79293	9.1399	-16.8592	-23.6833	-23.6514	7.91727
pos6	-14.6224	90.0161	-17.3718	83.7779	-0.179888	76.2736	12.1213	87.4699	-9.95689	74.2394	-14.2784	91.1427
pos7	23.5109	-36.5851	30.2896	-34.6244	52.3963	-56.2077	56.0686	-20.95	32.2952	-62.8861	23.9291	-41.5968
pos8	30.4231	40.5862	38.9618	38.5909	56.9817	35.5094	47.6075	57.2959	49.6376	23.7361	28.8057	49.0051
pos9	28.0549	114.197	34.572	107.377	49.4207	114.109	50.1606	106.168	42.8025	102.878	33.8284	115.827
pos10	79.4588	39.0641	87.4715	33.0468	98.6391	40.1854	89.6971	56.1193	89.7536	23.8908	72.7728	40.7968

[truncated: 3 more sheets: pp11, pp12, pp13]
