# Supplementary material for: Proprioceptive Localization of the Hand Changes When Skin Stretch around the Elbow Is Manipulated
Source: Front Psychol. 2016 Oct 21;7:1620. doi: 10.3389/fpsyg.2016.01620 (PMC5073131; doi:10.3389/fpsyg.2016.01620)
Supplement: Supplementary file 2 [file DataSheet1.ZIP › Data/Readme.txt]

Exp.1

The mean endpoints for all targets can be found in Mean_endpoint_Exp1.xlsx

Each sheet shows the data for one subject. 
pos = position
x = coordinate in left-right (tangential) direction
z = coordinate in forward-backward (radial) direction
Blocks are named as in the paper


Exp.2

Optotrak data of the movements can be found in Data_exp2.m
x = coordinate in left-right (tangential) direction
y = coordinate in forward-backward (radial) direction
z = coordinate in up-down direction


Exp.3

The mean endpoints for all targets can be found in Mean_endpoint_Exp3.xlsx

Each sheet shows the data for one subject. 
pos = position
x = coordinate in left-right (tangential) direction
z = coordinate in forward-backward (radial) direction
Blocks are named as in the paper
